# Supplementary material for: Novel Insights into Potential Cannabis-Related Cancerogenesis from Recent Key Whole Epigenome Screen of Cannabis Dependence and Withdrawal: Epidemiological Commentary and Explication of Schrott et al
Source: Genes (Basel). 2022 Dec 22;14(1):32. doi: 10.3390/genes14010032 (PMC9858221; doi:10.3390/genes14010032)
Supplement: Supplementary file 1 [file genes-14-00032-s001.zip]

Archive with 4 entries (4 files):
- CaEpi.csv
- Canc_Epigenom.R
- genes-2067271-Supplementary.pdf
- R_Code for Cancer Epigenomics Paper.pdf
